# Supplementary material for: Circulating Immune Proteins: Improving the Diagnosis and Clinical Outcome in Advanced Non-Small Cell Lung Cancer
Source: Int J Mol Sci. 2023 Dec 18;24(24):17587. doi: 10.3390/ijms242417587 (PMC10743468; doi:10.3390/ijms242417587)
Supplement: Supplementary file 1 [file ijms-24-17587-s001.zip]

Archive with 2 entries (2 files):
- ijms-2656693-Supplementary Figures.pdf
- ijms-2656693-Supplementary Table S1.xlsx
